# Supplementary material for: Demographic reporting across a decade of neuroimaging: a systematic review
Source: Brain Imaging Behav. 2022 Sep 17;16(6):2785–96. doi: 10.1007/s11682-022-00724-8 (PMC9712398; doi:10.1007/s11682-022-00724-8)
Supplement: Supplementary file 1 — Supplementary file1 (XLSX 56.4 KB) [file 11682_2022_724_MOESM1_ESM.xlsx]

## Sheet: Final_SI_table
Citation	Year	Database	Database used	Reported Sex	Reported Race	Reported Ethnicity	NIH funded	Age	Disease	Publisher	# of Participants	Male	Female	American Indian or Alaska Native	Black or African American	Asian or Pacific Islander	White	More than one race	Other race	Hispanic	Non-Hispanic	Other ethnicity	Notes
Kruggel, Frithjof and Solodkin, Ana. NeuroImage, 2020;221:117169.	2020	1	Human Connectome Project (HCP)	1	0	0	0	8	7	2	992	538	454
Deelchand, Dinesh K et al. Neurobiology of Aging, 2020;95:168-175.	2020	0		1	0	0	1	6	4	2	58	20	38
Gilmore, John H et al. Biological Psychiatry: Cognitive Neuroscience and Neuroimaging, 2020;5(10):971-980.	2020	0		1	0	0	1	3	5	2	434	220	214										Race was reported for both parents, but not the participants themselves
Oeltzschner, Georg et al. Journal of Neuroscience Methods, 2020;343:108827.	2020	1	Big GABA repository	0	0	0	1	8	7	2	31
Longo, Maria Gabriela Figueiro et al. JAMA Network Open, 2020;3(9):e2017337.	2020	0		1	0	0	0	6	2	5	43	22	21
Daugherty, Ana M et al. Journal of Cognitive Neuroscience; 2020;32(9):1704-1713.	2020	0		1	0	0	1	4	7	6	20	20	0
Zöllei, Lilla et al. Neuroimage,2020;218:116946.	2020	0		0	0	0	1	1	7	2	43
Puts, Nicolaas A et al. Psychiatry Research: Neuroimaging, 2020;301:111082.	2020	0		1	1	0	1	2	5	2	50	23	27				45		5				Caucasian was the only race specified
Tseng, Chieh-En J et al. Translational Psychiatry, 2020;10:224	2020	0		1	0	0	1	4	6	1	22	8	14
Cao, Di et al. Magnetic Resonance in Medicine, 2020;84(6):3256-3270.	2020	0		1	0	0	1	6	7	4	10	5	5
Kolodny, Tamar et al. Autism Research, 2020;13(7):1111-1129.	2020	0		1	0	0	1	4	5	4	68	42	26
Jung, Changjin et al. Pain, 2020;161(7):1555-1564.	2020	0		1	0	0	1	6	8	8	54	0	54
McGugin, Rankin W et al. Journal of Cognitive Neuroscience, 2020;32(7):1316-1329.	2020	0		1	0	0	0	4	7	6	14	14	0
Saleh, Muhammad G et al. American Journal of Neuroradiology, 2020;41(6):1099-1104.	2020	0		1	1	0	1	2	7	5	23	12	11		4		16	3	0
Landheer, Karl et al. Magnetic Resonance in Medicine, 2020;84(5):2327-2337.	2020	0		1	0	0	0	4	7	4	10	5	5
Ren, Jimin et al. Magnetic Resonance in Medicine, 2020;84(5):2338-2351.	2020	0		1	0	0	1	6	7	4	14	7	7
Zhang, Yan and Shen, Jun. Journal of Magnetic Resonance, 2020;314;106732.	2020	0		0	0	0	1	4	7	2	10
Jang, Hyungseok et al. Quantitative Imaging in Medicine and Surgery, 2020;10(5):895-906.	2020	0		1	0	0	1	6	4	8	11	4	7
Jang, Hyungseok et al. Magnetic Resonance in Medicine, 2020;83(4);1168-1177.	2020	0		1	0	0	1	6	4	4	10	2	8
Borghei, Alireza et al. Brain Structure and Function, 2020;225(3):985-993.	2020	1	HCP	1	1	0	1	4	7	3	413	193	220		57	31	69	298	6	38	358	6	Race and ethncity of some participants reported as "unknown or not reported"
Fan, Judith E et al. Journal of Neuroscience, 2020;40(8):1710-1721.	2020	0		1	0	0	1	4	7	5	31	11	20
Morningstar, Michele et al. Epilepsy and Behavior, 2020;103(Pt A):106845.	2020	0		1	0	0	0	2	8	2	45	22	23
Bouhrara, Mustapha et al. NeuroImage, 2020;206:116307.	2020	1	Baltimore Longitudinal Study of Aging (BLSA)	1	0	0	1	6	4	2	125	68	57
Larsen, Bart et al. Nature Communications, 2020;11:846.	2020	0		1	0	0	1	7	5	1	146	71	75
King, Daniel J and Wood, Amanda G. Network Neuroscience, 2020;4(1):274-291.	2020	1	HCP	0	0	0	1	4	7	6	1004
Kandil, Heba et al. NeuroImage: Clinical, 2020;25:102107.	2020	0		0	0	0	0	8	3	2	66
Hu, Dan et al. IEEE Journal of Biomedical and Health Informatics, 2020;24(1):214-225.	2020	0		1	0	0	1	1	5	5	50	133	118
Prisciandaro, James J et al. Magnetic Resonance Imaging, 2020;65:109-113.	2020	0		1	0	0	1	4	7	2	12	3	9
Ullah, Zahid et al. Medical Hypotheses, 2020;143:109922.	2020	1	Harvard Medical School Whole Brain Atlas	0	0	0	0	8	9	2	71
Hiscox, Lucy V et al. Human Brain Mapping, 2020;41:5282-5300.	2020	0		0	0	0	1	4	7	4	122
Chen, Hsin‐Yu et al. Magnetic Resonance in Medicine, 2020;84(6):3351–3365.	2020	0		0	0	0	1	8	7	4	38
Ronan, Lisa et al. Cerebral Cortex, 2020;30(4):2519–2528.	2020	1	NIH Adolescent Brain and Cognitive Development	1	1	1	0	2	5	6	2389												Sex, race, and ethnicity was reported for all subjects in database utilized but not all of these subjects were included in the study
Posse, Stefan et al. NMR in Biomedicine, 2020;34(5):e4261.	2020	0		1	0	0	1	7	1	4	37	21	16
Morris, Laurel S et al. NeuroImage: Clinical, 2020;5:102148.	2020	0		1	1	1	1	6	6	2	29	16	13		10		13		1	5			Race and ethnicity reporting was combined; race of some participants reported as "undisclosed"
Hamamci, Andac. Neuroinformatics, 2020;18(1):25-41.	2020	1	HCP	0	0	0	1	8	7	3	40
Bagga, Puneet et al. Magnetic Resonance in Medicine, 2020;83(3):806-814.	2020	0		1	0	0	1	6	4	4	16	12	4
Johnson, Skylar E et al. Journal of Cerebral Blood Flow & Metabolism, 2020;40(8):1658-1671.	2020	0		1	1	0	1	6	3	8	33	4	29			5			28				Asian was the only race reported but article stated "dominant race in both groups was Caucasian"
Garcia-Egan, Paola M et al. Brain Imaging and Behavior, 2019;13:1602–1611.	2019	0		1	1	0	1	5	4	3	37	9	28		8		26		3				Race of some participants reported as "other"
Montagne, Axel et al. Alzheimers and Dementia, 2019;15:1568-1575.	2019	0		1	0	0	1	5	4	4	52	23	29
Parker, Jason G et al. Scientific Reports, 2019;9:17112.	2019	0		1	0	0	0	6	1	1	29	16	13
Roberts, DR et al. American Journal of Neuroradiology, 2019;40(11):1878-1885.	2019	0		1	0	0	1	4	7	5	19	16	3
Houston, James et al. Frontiers in Neuroscience, 2019;13:1185.	2019	0		1	0	0	1	6	4	8	228	102	126
Davitz, Matthew S et al. Journal of Magnetic Resonance Imaging, 2019;50:1424-1432.	2019	0		1	0	0	1	6	2	2	27	19	8
Natu, Vaidehi S et al. Proceedings of the National Academy of Sciences USA, 2019;116(41):20750–20759.	2019	0		1	0	0	1	7	5	5	57	32	25
Baker, Suzanne L et al. Journal of Nuclear Medicine, 2019;60(10):1444-1451.	2019	1	Berkeley Aging Cohort Study	1	0	0	1	6	4	5	139	64	75
Pham, Thuy X et al. Magnetic Resonance Imaging, 2019;61:41-65.	2019	1	Internet Brain Segmentation Repository (IBSR)	0	0	0	0	8	7	2	20
Matuskey, David et al. Neuropsychopharmacology, 2019;44(10):1714-1719.	2019	0		1	1	1	1	6	7	1	18	9	9		6		8		3	1			Ethnicity was reported as race; race of some participants reported as "other"
Sun, Liang et al. NeuroImage, 2019;198:114-124.	2019	1	UNC/UMN Baby Connectome Project	0	0	0	1	1	7	2	50
Joe, Elizabeth et al. Brain Imaging and Behavior, 2019;13(4):925-932.	2019	0		1	0	0	1	6	4	3	27	6	21
Kruggel, Frithjof and Solodkin, Ana. NeuroImage, 2019;196:248-260.	2019	1	HCP	1	0	0	0	4	7	2	1113	507	606
Bian, Wei et al. PLoS One, 2019;14(7):e0219705.	2019	0		1	0	0	1	6	4	7	15	9	6
Deelchand, Dinesh K et al. Magnetic Resonance in Medicine, 2019;82(6):1984-1995.	2019	0		1	0	0	1	6	7	4	11	4	7
Llera, Alberto et al. ELife,2019;8;e44443.	2019	1	HCP	0	0	0	0	8	7	8	448
Lin, Zhichao et al. Medical Physics, 2019;46(7):3101–3116.	2019	1	HCP	0	0	0	0	8	7	4	24
Fatnassi, Chemseddine and Zaidi, Habib. Physics in Medicine and Biology, 2019;(64):145005.	2019	1	Open Access Series of Imaging Studies (OASIS)	0	0	0	1	8	7	8	20
Wang, Y-L et al. American Journal of Neuroradiology, 2019;40(6):979–986.	2019	0		1	0	0	1	7	1	5	90	59	31
Huang, Xunan et al. Magnetic Resonance Imaging, 2019;59:68–76.	2019	0		1	0	0	0	4	7	2	10	6	4
Beejesh, AG et al. Cognitive Systems Research, 2019;55:135–145.	2019	1	Kurtosis Imaging Network (KIN)	0	0	0	0	4	7	2	10
Okamoto, Ruth J et al. Journal of Experimental Neuroscience, 2019;13:117906951984044.	2019	0		1	0	0	1	6	2	8	18	13	5
Chen, Xi et al. Cerebral Cortex, 2019;29(4):1607-1618.	2019	0		1	0	0	1	4	7	6	19	6	13
Cheong, Ian et al. Journal of Neurology, Neurosurgery and Psychiatry, 2019;90(3):294-301.	2019	0		1	0	0	1	6	4	5	37	20	17
Wang, Anna M et al. JAMA Psychiatry, 2019;76(3):314–323.	2019	0		1	1	0	1	4	6	5	172	99	73		96		53		23				Race of some participants reported as "other"
Thulborn, Keith R et al. Clinical Cancer Research, 2019;25(4):1226-1232.	2019	0		0	0	0	1	5	1	5	20	11	9
Taege, Yanis et al. NeuroImage, 2019;186:308–320.	2019	0		1	0	0	1	6	4	2	59	18	41
Ellingson, Benjamin M et al. NeuroImage: Clinical, 2019;22:101736.	2019	0		1	0	0	1	6	2	2	37	15	2										Sex was reported for patient cohort but not the healthy controls
Marjańska, Małgorzata et al. Journal of Alzheimers Disease, 2019;68(2):559–569.	2019	0		1	0	0	1	5	4	8	49	40	9
Mamah, Daniel et al. NeuroImage: Clinical, 2019;21:101649.	2019	0		1	1	1	1	4	6	2	87	49	38		26	8	42		3	6			Race was reported as ethnicity; race of some participants reported as "other"
Jung, Euijin et al. IEEE Access, 2019;7:18382–18391.	2019	0		0	0	0	1	4	7	5	17
Yu, Fang F et al. Neuroradiology, 2019;61(1):71–79.	2019	0		1	0	0	1	6	4	3	40	16	24
Liu, Runping et al. Hepatology Communications, 2019;3:63-73.	2019	0		1	0	0	1	5	9	4	46	31	15
Wijtenburg, S Andrea et al. Journal of Magnetic Resonance Imaging, 2019;49(1):176–183.	2019	0		1	0	0	1	4	7	4	10	3	7
Vinci-Booher, Sophia et al. Journal of Cognitive Neuroscience, 2019;31(1):138–154.	2019	0		1	0	0	1	4	7	6	14	6	8
Chiappelli, Joshua et al. Proceedings of the National Academy of Sciences USA, 2019;116(50):25243–25249.	2019	0		1	1	0	1	6	3	5	163	69	94				163
Duong, MT et al. American Journal of Neuroradiology, 2019;40(8):1282–1290.	2019	0		1	0	0	1	7	9	5	387	169	218
Cacciola, Alberto et al. Movement Disorders, 2019;34(7):987–996.	2019	1	HCP	1	0	0	0	4	7	4	100	46	54
Zhang, Shun et al. European Radiology, 2019;29(6):2751–2759.	2019	0		1	0	0	1	8	1	3	68	31	37										Data was assumed to be acquired in the U.S. based on NIH funding and the majority of authors with U.S. affiliations
Ayadi, Wadhah et al. Biomedical Signal Processing and Control, 2019;48:144–152.	2019	1	Harvard Medical School Whole Brain Atlas	0	0	0	0	8	9	2	481
Gudigar, Anjan et al. Future Generation Computer Systems, 2019;90:359–367.	2019	1	Harvard Medical School Whole Brain Atlas	0	0	0	0	8	9	2	26
Mikkelsen, Mark et al. Brain Research, 2018;1701:204–211.	2018	0		1	0	0	1	4	7	2	14	14	0
Lee, Chu-Yu et al. Magnetic Resonance in Medicine, 2018;80(6):2366–2373.	2018	0		1	0	0	1	4	7	4	10	8	2
Jha, Shaili C et al. Human Brain Mapping, 2018;39(12):4998-5013.	2018	1	UNC Early Brain Development Study	1	0	0	1	1	5	4	360	203	157										Race was reported for both parents, but not the participants (neonates) themselves
Lee, Hong-Hsi et al. NeuroImage, 2018;182:500–510.	2018	0		1	0	0	1	4	7	2	10	4	6
Behr, Spencer C et al. JCI Insight, 2018;3(21):e93999.	2018	0		1	0	0	1	6	1	5	17	12	5
Grewal, SS et al. American Journal of Neuroradiology, 2018;39(11):2120–2125.	2018	1	HCP	0	0	0	1	8	7	5	20
McIlvain, Grace et al. Developmental Cognitive Neuroscience, 2018;34:27-33.	2018	0		1	0	0	1	7	5	2	66	42	24
Karaman, M Muge and Zhou, Xiaohong J. NMR in Biomedicine, 2018;31(11):e3960.	2018	0		1	0	0	1	6	7	4	10	5	5
Barkovich, Matthew J et al. Radiology, 2018;289(2):499–508.	2018	1	Pediatric Imaging, Neurocognition, and Genetics (PING) database	1	0	0	1	2	5	5	277	145	132										Utilized multiple data sources including database(s)
Aloui, Kamel et al. Pattern Recognition Letters, 2018;113:38–45.	2018	1	OASIS	1	0	0	0	6	7	2	220	220	93
Conrin, Sean D et al. Frontiers in Psychiatry, 2018;9:365.	2018	1	HCP	1	0	0	1	4	7	8	811	364	447
Saleh, Muhammad G et al. Magnetic Resonance in Medicine, 2018;80(2):474–479.	2018	0		1	0	0	1	4	7	4	10	5	5
He, Ping et al. Frontiers in Neuroinformatics, 2018;12:48.	2018	1	NIH Pediatric MRI Data Repository	1	0	0	1	7	5	8	445												Sex was reported for scans (951 in total) but not participants; 437 scans were acquired from male subjects and 496 were from female subjects
Liu, Feng et al. European Journal of Paediatric Neurology, 2018;22(4):642–651.	2018	0		1	0	0	1	7	5	2	47	21	26
Brown, Christopher A et al. Cortex, 2018;104:58–74.	2018	0		1	0	0	1	6	4	2	64	27	37
Wright, JN et al. American Journal of Neuroradiology, 2018;39(7):1336–1340.	2018	0		0	0	0	0	3	8	5	18
Middlebrooks, EH et al. American Journal of Neuroradiology, 2018;39(6):1127–1134.	2018	0		1	0	0	1	5	4	5	11	10	1
White, Tara L et al. Neuropsychopharmacology, 2018;43(7):1498–1509.	2018	0		1	1	1	1	4	7	1	26	13	13		1	5	19		1	6	20		Race of some participants reported as "mutiracial/other"
Johnson, Curtis L et al. NeuroImage, 2018;171:99–106.	2018	0		1	0	0	1	4	7	2	53	26	27
Cheng, Hu et al. Alcohol and Alcoholism, 2018;53:3:209–215.	2018	0		1	0	0	1	4	6	6	35	19	16
Mahone, E Mark et al. Psychiatry Research: Neuroimaging, 2018;273:46–53.	2018	0		1	1	0	1	2	8	2	75	47	28		6		66		3				Race of some participants reported as "other"
Cabeen, Ryan P et al. Psychiatry Research: Neuroimaging, 2018;273:54–62.	2018	0		1	0	0	1	2	6	2	52	35	17
Shattuck, Kyle F and VanMeter, John W. Journal of Magnetic Resonance Imaging, 2018;47(3):682–691.	2018	0		1	0	0	1	4	7	4	31	7	24
Deelchand, Dinesh K et al. Magnetic Resonance in Medicine, 2018;79(3):1241–1250.	2018	0		1	0	0	1	5	7	4	30	15	15
Bednařík, Petr et al. Journal of Cerebral Blood Flow and Metabolism, 2018;38(2):347–359.	2018	0		1	0	0	1	4	7	8	12	2	10
DiFrancesco, Mark W et al. Pediatric Research, 2018;83(2):498–505.	2018	1	Cincinnati MR Imaging of NeuroDevelopment (C-MIND) database	1	1	0	1	2	5	1	112	57	55				75		37				Caucasian was the only race specified
Mayinger, Michael C et al. Brain Imaging and Behavior, 2018;12(1):44–53.	2018	0		1	1	0	0	4	2	3	20	20	0		2		18
Bartlett, Elizabeth et al. Medical Physics, 2018;45(2):678-686.	2018	0		1	0	0	1	4	7	4	10	5	5
Bian, Wei et al. Magnetic Resonance in Medicine, 2018;79(2):636–642.	2018	0		1	0	0	1	4	7	4	20	10	10
Huber, Rebekah S et al. Journal of Affective Disorders, 2018;225;71–78.	2018	0		1	0	0	0	7	6	2	29	11	18
Paganoni, Sabrina et al. NeuroImage: Clinical, 2018;17:347–353.	2018	0		1	0	0	1	5	4	2	20	12	8
Weickenmeier, Johannes et al. Journal of the Mechanical Behavior of Biomedical Materials, 2018;77:702–710.	2018	0		1	0	0	1	6	7	2	51	24	27
Oeltzschner, Georg et al. NMR in Biomedicine, 2018;31(1):e3844.	2018	0		1	0	0	1	4	7	4	10	6	4
Wong, Dean F et al. Journal of Nuclear Medicine, 2018;59(12):1869–1876.	2018	0		1	0	0	1	6	4	5	30	21	9
Jang, Hyungseok et al. Medical Physics, 2018;45(8):3697–3704.	2018	0		0	0	0	1	8	7	4	44
Nehra, Avinash K et al. Radiology, 2018;288(2):416–423.	2018	0		1	0	0	0	7	9	5	82	42	40
Goryawala, Mohammed Z et al. Magnetic Resonance in Medicine, 2018;79(6):2886–2895.	2018	0		1	0	0	1	4	7	4	197	86	111
Schirda, Claudiu V et al. Magnetic Resonance in Medicine, 2018;79(5):2470–2480.	2018	0		1	0	0	1	4	8	4	15	6	5										Sex was reported for a subset of participants
Wilkinson, Molly et al. Cerebral Cortex, 2017;27(12):5683–5695.	2017	0		0	0	0	1	7	5	6	83
Calhoun, Vince D et al. Human Brain Mapping, 2017;38(11):5331–5342.	2017	1	Autism Brain Imaging Data Exchange (ABIDE)	0	0	0	1	8	7	4	1323												Utilized multiple data sources including database(s)
Zeydan, Burcu et al. Journal of Neuroimaging, 2017;27(6):630–636.	2017	0		1	0	0	1	5	4	4	46	25	21
Li, Yan et al. Frontiers in Human Neuroscience, 2017;11:506.	2017	0		1	0	0	1	4	7	8	10	2	3										Sex was reported for a subset of participants
Aine, CJ et al. Neuroinformatics, 2017;15(4):343–364.	2017	0		1	0	0	1	6	6	3	198	153	45
Fotso, Kevin et al. Magnetic Resonance in Medicine, 2017;78(4):1246–1256.	2017	0		1	0	0	1	7	4	4	18	9	9
Cao, Bo et al. Neuropsychopharmacology, 2017;42(11):2252–2258.	2017	0		1	0	0	1	6	6	1	94	41	53
Auerbach, Randy P et al. Neuropsychopharmacology, 2017;42(10):2087–2095.	2017	0		1	1	0	1	2	7	1	50	0	50		2	3	39	6
Cordes, Dietmar et al. Medical Image Analysis, 2017;40:154–171.	2017	0		0	0	0	1	8	4	2	10
Iqbal, Zohaib et al. NMR in Biomedicine, 2017;30(8):e3732.	2017	0		0	0	0	1	5	7	4	24
Kirov, Ivan I et al. Human Brain Mapping, 2017;38(8):4047–4063.	2017	0		1	0	0	1	4	4	4	18	5	13
Iqbal, Zohaib et al. Scientific Reports, 2017;7(1):6262.	2017	0		0	0	0	1	4	7	1	10
An, Zhongxu et al. Magnetic Resonance in Medicine, 2017;78(1):40-48.	2017	0		1	0	0	1	6	1	4	15	6	9
Marjańska, Małgorzata et al. Neuroscience, 2017;354:168-177.	2017	0		1	0	0	1	6	4	2	33	16	17
Sarma, Manoj K et al. Scientific Reports; 2017;7(1)3087.	2017	0		0	0	0	1	6	7	1	10
Kundu, Palak et al. Journal of Neuro-Oncology, 2017;133:429-434.	2017	0		1	0	0	0	3	1	3	21	12	9
Stanley, Jeffrey A et al. NeuroImage; 2017;153:189-197.	2017	0		1	0	0	1	4	7	2	16	9	7
Choi, In-Young et al. Multiple Sclerosis Journal, 2017;23(7):956-962.	2017	0		1	0	0	1	5	4	8	25	4	21
Kellawan, J Mikhail et al. Journal of Cerebral Blood Flow and Metabolism, 2017;37(6):2025-2034.	2017	0		1	0	0	0	4	7	8	12	6	6
Cheong, Ian et al. Neurochemical Research, 2017;42(6):1833-1844.	2017	0		1	0	0	1	6	4	3	36	20	16
Atassi, Nazem et al. PLoS One, 2017;12(5):e0177680.	2017	0		1	0	0	0	6	4	7	25	16	9
Chazen, J Levi et al. Clinical Imaging, 2017;43:132-135.	2017	0		1	0	0	0	8	7	2	15	9	6
Chan, Kimberly L et al. NMR in Biomedicine, 2017;30(5):e3688.	2017	0		1	0	0	1	4	7	4	11	8	3
Cirstea, Carmen M et al. Journal of Neurophysiology, 2017;117(4):1821-1830.	2017	0		1	0	0	1	6	9	5	52	33	19
Abraham, Peter et al. Neurosurgical Focus, 2017;42(4):E20.	2017	0		0	0	0	1	6	3	5	11
Nikolaidis, Aki et al. Cerebral Cortex, 2017;27(4):2607-2616.	2017	0		1	0	0	0	4	7	6	71	24	47
Su, Yi et al. Journal of Cerebral Blood Flow and Metabolism, 2017;37(4):1435-1446.	2017	0		1	0	0	1	4	3	8	13	8	5
Bauer, Corinna M et al. PLoS One, 2017;12(3):e0173064.	2017	0		1	0	0	1	4	9	7	28	14	14
Cabeen, Ryan P et al. NeuroImage, 2017;146:100-112.	2017	0		0	0	0	1	6	4	2	88
Szalkai, Balázs et al. Cognitive Neurodynamics, 2017;11(1):113-116.	2017	1	HCP	0	0	0	1	8	7	3	477
Kim, Sang-Young et al. Schizophrenia Bulletin, 2017;43(1):197-204.	2017	0		1	0	0	1	4	6	6	92	58	34
Ghosh, Nirmalya et al. Developmental Neuroscience, 2017;39(5):413-429.	2017	0		1	0	0	1	2	5	8	72	36	36
Wood, Emily T et al. NeuroImage: Clinical, 2017;15:780-788.	2017	0		1	0	0	1	6	4	2	25	14	11
Suchy-Dicey, Astrid M et al. Neuroepidemiology, 2017;48(1-2):39-47.	2017	0		1	1	0	1	6	3	8	789	256	533	789
Re, Thomas J et al. Brain and Behavior, 2017;7:e00589.	2017	0		1	0	0	1	7	5	4	80	38	42
Oeltzschner, Georg et al. Magnetic Resonance in Medicine, 2017;77(1):16-22.	2017	0		1	0	0	1	4	7	4	11	7	4
Kim, Jeong C et al. Scientific Reports, 2016;6:37666.	2016	0		1	0	0	0	1	5	1	33	16	17
Meyer, EJ et al. American Journal of Neuroradiology, 2016;37(12):2273-2279.	2016	0		1	0	0	1	6	6	5	30	16	14
Roberts, DR et al. American Journal of Neuroradiology, 2016;37(12):2340-2347.	2016	0		0	0	0	1	3	9	5	16
Jara, Hernán et al. Journal of Magnetic Resonance Imaging, 2016;44(6):1580-1591.	2016	0		0	0	0	0	6	9	4	20
Zhang, Yuyao et al. IEEE Transactions on Medical Imaging, 2016;35(12):2568-2577.	2016	0		1	0	0	1	1	5	5	35	18	17
Rodriguez, Pavel et al. Radiology, 2016;281(2):516-526.	2016	0		1	0	0	1	6	7	5	26	9	17
Senyukova, OV and Zubov, AY. Programming and Computer Software, 2016;42:356-360.	2016	1	IBSR	0	0	0	0	8	7	3	18
Harris, Robert J et al. NMR in Biomedicine, 2016;29(11):1563-1576.	2016	0		1	0	0	0	6	1	4	18	10	8
Esteban, Oscar et al. NeuroImage, 2016;139:450-461.	2016	1	HCP	0	0	0	0	8	7	2	16
Greenhouse, Ian et al. NeuroImage, 2016;139:1-7.	2016	0		1	0	0	1	4	7	2	28	28	0
Davis, Margaret T et al. Journal of Neuroscience Methods, 2016;271:160–168.	2016	0		1	1	0	0	8	7	2	10	5	5				8		2				Caucasian was the only race specified
Iqbal, Zohaib et al. PLoS One, 2016;11(9):e0162810.	2016	0		1	0	0	1	7	9	7	15	3	5										Sex was reported for the patient cohort but not the healthy controls
Sarma, Manoj K et al. Scientific Reports, 2016;6:31747.	2016	0		1	0	0	1	6	9	1	41	26	17
Huo, Yuankai et al. NeuroImage, 2016;138:197-210.	2016	1	BLSA, OASIS	1	0	0	1	6	4	2	215	101	104										Utilized multiple data sources including database(s); sex was reported for a subset of participants
Paul, Erick J et al. NeuroImage, 2016;137:201-211.	2016	0		1	0	0	0	4	7	2	211	121	90
Harrison, DM et al. American Journal of Neuroradiology, 2016;37(8):1447-53.	2016	0		1	0	0	1	6	4	5	24	12	12
Rekik, Islem et al. NeuroImage, 2016;135:152–162.	2016	0		0	0	0	1	1	5	2	12
Westin, Carl-Fredrik et al. NeuroImage, 2016;135:345-62.	2016	0		0	0	0	1	6	6	2	10
Gifford, Aliya et al. American Journal of Physiology Endocrinology and Metabolism, 2016;311(1):E95-104.	2016	0		1	0	0	1	4	7	5	17	6	11
Dyke, JP et al. American Journal of Neuroradiology, 2016;37(6):1160-1169.	2016	0		1	0	0	1	2	8	5	90	37	53
Abrams, Daniel A et al. Proceedings of the National Academy of Sciences USA, 2016;113(22):6295-6300.	2016	0		1	0	0	1	2	5	5	24	17	7
Schwarb, Hillary et al. NeuroImage, 2016;132:534-541.	2016	0		1	0	0	1	4	7	2	20	20	0
Narvid, Jared et al. Journal of Neuroimaging, 2016;26(3):303-308.	2016	0		1	0	0	0	6	9	4	20	18	2
Arevalo-Perez, Julio et al. Journal of Neuroimaging, 2016;26(3):366-371.	2016	0		1	0	0	1	6	1	4	24	11	13
Deelchand, Dinesh K et al. NMR in Biomedicine, 2016;29(5):600-606.	2016	0		1	0	0	1	4	7	4	10	3	7
Cohen, Andrew H et al. International Journal of Developmental Neuroscience, 2016;50:26-38.	2016	0		0	0	0	1	7	5	4	83
Chow, Daniel S et al. American Journal of Roentgenology, 2016;206(5):1073-1081.	2016	0		1	0	0	1	6	1	5	14	10	4
Pohl, Kilian M et al. NeuroImage, 2016;130:194-213.	2016	0		1	1	0	1	7	5	2	803	396	407	3	95	66	577	62					Race was reported as ethnicity
Liu, TT et al. American Journal of Neuroradiology, 2016;37(4):621-628.	2016	1	The Cancer Genome Atlas (TCGA)	1	0	0	1	5	1	5	384	152	101										Utilized multiple data sources including database(s)
Kalavathi, P and Surya Prasath, VB. International Journal of Imaging Systems and Technology, 2016;26(1):15–23.	2016	1	IBSR	0	0	0	0	8	7	4	78
Regier, Debra S et al. American Journal of Medical Genetics Part A, 2016;170(3):634–644.	2016	0		0	0	0	1	2	9	4	15
Harris, AD et al. American Journal of Neuroradiology, 2016;37(3):552-557.	2016	0		1	0	0	1	2	5	5	42	24	18
Krishnamurthy, Lisa C et al. Magnetic Resonance in Medicine, 2016;75(3):1100-1109.	2016	0		1	0	0	1	4	7	4	10	6	4
Iqbal, Zohaib et al. NMR in Biomedicine, 2016;29(3):329-339.	2016	0		0	0	0	1	4	7	4	10
Cabeen, Ryan P et al. NeuroImage, 2016;127:158-172.	2016	0		0	0	0	1	6	7	2	85												Sex of participants was not reported but article stated "roughly equal numbers between sexes"
Chen, Geng et al. Neurocomputing, 2016;177:215-227.	2016	0		0	0	0	1	8	7	2	11
Kochunov, Peter et al. Human Brain Mapping, 2016;37(2):525–535.	2016	0		1	1	1	1	6	6	4	137	59	78				137				137
Shimony, Joshua S et al. NeuroImage, 2016;125:780-790.	2016	0		1	1	0	1	1	5	2	63	34	29				35		28				White was the only race specified
Becerra, L et al. NeuroImage: Clinical, 2016;11:588-594.	2016	0		1	0	0	1	6	8	2	65	17	48
Lally, Níall et al. Journal of Magnetic Resonance Imaging, 2016;43(1):88-98.	2016	0		1	0	0	1	6	7	4	26	16	10
Caplan, David et al. Brain and Language, 2016;152:14-27.	2016	0		1	0	0	1	6	3	2	77	39	38
Latham, LB et al. Acta Neurologica Scandinavica, 2016;133(1):17-24.	2016	0		1	1	1	1	4	4	4	11	4	7		2		6			3			Ethnicity was reported as race
Wilson, Neil E et al. Magnetic Resonance in Medicine, 2016;75(1):42-51.	2016	0		0	0	0	1	4	7	4	11
Ganji, Sandeep K et al. Magnetic Resonance in Medicine, 2016;75(1):52-62.	2016	0		0	0	0	1	6	1	4	22
Raji, Cyrus A et al. Journal of Alzheimers Disease, 2016;52(2):719-729.	2016	1	Cardiovascular Health Study (CHS)	1	1	0	1	5	3	8	876	372	504				770		106				White was the only race specified
Murphy, Matthew C et al. NeuroImage: Clinical, 2016;10:283-290.	2016	0		1	0	0	1	8	4	2	48	26	22
Fan, Qiuyun et al. NeuroImage, 2016;124(Pt B):1108-1114.	2016	0		1	0	0	1	7	7	2	35	19	16
Verma, Gaurav et al. Journal of Translational Medicine, 2016;14(1):274.	2016	0		1	0	0	1	6	1	1	15	4	5										Sex was reported for the patient cohort but not the healthy controls
Harris, Ashley D et al. Magnetic Resonance in Medicine, 2015;74(6):1523-1529.	2015	0		1	0	0	1	4	7	4	12	12	0
Misaki, Masaya et al. Magnetic Resonance in Medicine, 2015;74(6):1609-1620.	2015	0		1	0	0	1	6	7	4	61	28	33
Cohen-Gilbert, Julia E et al. Developmental Cognitive Neuroscience, 2015;16:147-154.	2015	0		1	1	1	1	7	7	2	59	29	30				41		18	2	57		Caucasian was the only race specified
Mueller, Susanne G et al. Psychiatry Research, 2015;234(2):194-201.	2015	0		1	0	0	0	6	6	2	85	85	0
Mayer, Andrew R et al. Journal of Neurotrauma, 2015;32(22):1759-1767.	2015	0		1	0	0	0	4	2	8	27	23	4
Kang, Xiaojian et al. Laterality, 2015;20(6):658-684.	2015	1	OASIS	1	0	0	0	4	7	8	268	134	134										Utilized multiple data sources including database(s)
Harris, Robert J et al. Neuro-Oncology, 2015;17(11):1514-1524.	2015	0		0	0	0	1	8	1	6	25
Sabati, Mohammad et al. Magnetic Resonance in Medicine, 2015;74(5):1209-1220.	2015	0		1	0	0	1	4	7	4	30	18	12
Schur, Ellen A et al. Obesity (Silver Spring), 2015;23(11):2142-2148.	2015	0		1	0	0	1	6	8	4	67	31	36
Mashhoon, Y et al. Drug and Alcohol Dependence, 2015;155:275-283.	2015	0		1	0	0	1	4	7	2	30	26	4
Snoussi, Karim et al. Magnetic Resonance in Medicine, 2015;74(3):607-613.	2015	0		1	0	0	1	4	7	4	20	9	11
Yuksel, C et al. Molecular Psychiatry, 2015;20(9):1079-1084.	2015	0		1	0	0	1	4	6	1	45	27	18
Rodriguez, Carolyn I et al. Psychiatry Research, 2015;233(2):141-147.	2015	0		1	1	1	1	6	6	2	16	9	7		7	1	5			3			Race and ethnicity reporting was combined
Siddiqui, Muhammad F et al. PLoS One, 2015;10(8):e0135875.	2015	1	Harvard Medical School Whole Brain Atlas and OASIS	1	0	0	1	6	9	7	29	11	18
Yazbek, Sandrine et al. Pediatric Radiology, 2015;45(9):1417-1422.	2015	0		1	0	0	1	3	7	3	11	7	4
Prendergast, Daniel M et al. Human Brain Mapping, 2015;36(7):2691-2702.	2015	0		1	0	0	1	7	9	4	305	159	146
Iordan, Marius C et al. Journal of Cognitive Neuroscience, 2015;27(7):1427-1446.	2015	0		1	0	0	1	4	7	6	10	8	2
Bray, Signe et al. eNeuro, 2015;2(4):ENEURO.0003-15.2015.	2015	1	NIH Pediatric MRI Data Repository	1	0	0	1	3	5	5	360	180	180
Middlebrooks, Erik H et al. Surgical and Radiologic Anatomy, 2015;37(5):493-497.	2015	1	HCP	0	0	0	1	8	7	3	15
Li, Gang et al. Journal of Neuroscience, 2015;35(24):9150-9162.	2015	0		1	0	0	1	1	5	5	73	42	31
Deelchand, Dinesh K et al. NMR in Biomedicine, 2015;28(6):633-641.	2015	0		0	0	0	1	8	7	4	10
Bednařík, Petr et al. NMR in Biomedicine, 2015;28(6):685-693.	2015	0		1	0	0	1	4	7	4	10	3	7
Li, Yan et al. Journal of Magnetic Resonance Imaging, 2015;41(5):1332-1341.	2015	0		1	0	0	1	6	1	4	29	15	14
Gaonkar, Bilwaj et al. Academic Radiology, 2015;22(5):653-661.	2015	0		0	0	0	1	8	1	2	54
Wisnowski, Jessica L et al. Neuroradiology, 2015;57(5):515-525.	2015	0		0	0	0	1	1	5	3	108
Hall, Mei-Hua et al. NeuroImage, 2015;111:186-191.	2015	0		1	0	0	1	4	7	2	32	11	21
Su, Yi et al. PLoS One, 2015;10(4):e0122920.	2015	0		1	0	0	1	5	4	7	21	12	9
Mainero, Caterina et al. Brain, 2015;138(Pt 4):932-945.	2015	0		1	0	0	1	6	4	6	58	20	38
Owen, Julia P et al. NeuroImage, 2015;109:402-417.	2015	0		1	0	0	1	4	7	2	10	5	5
Jamison, Keith W et al. Journal of Neuroscience Methods, 2015;243:53-62.	2015	0		1	0	0	1	4	7	2	23	17	6
Tyan, AE et al. American Journal of Neuroradiology, 2015;36(2):411-416.	2015	0		1	0	0	1	1	5	5	16	10	6
Poynton, Clare B et al. IEEE Transactions on Medical Imaging, 2015;34(1):339-353.	2015	0		1	0	0	1	4	4	5	23	11	12
Roy, Snehashis et al. IEEE Journal of Biomedical and Health Informatics, 2015;19(5):1598–1609.	2015	1	IBSR	1	0	0	1	6	9	5	150	71	69										Utilized multiple data sources including database(s)
Zhu, Xiao-Hong et al. Proceedings of the National Academy of Sciences USA, 2015;112(9):2876–2881.	2015	0		1	0	0	1	6	4	5	17	10	7
Wen, Qiuting et al. NeuroImage: Clinical, 2015;9:291–299.	2015	0		1	0	0	1	6	1	2	25	13	7										Sex was reported for the patient cohort but not the healthy volunteers
Li, Gang et al. Medical Image Analysis, 2014;18(8):1274–1289.	2014	0		1	0	0	1	1	5	2	13	9	4
Degnan, Andrew J et al. Journal of Comparative Neurology, 2014;522(16):3717-3732.	2014	0		1	0	0	1	7	5	4	64	29	35
Meng, Yu et al. NeuroImage, 2014;100:206-218.	2014	1	NIH Pediatric MRI Data Repository	1	0	0	1	7	5	2	137	71	66										Utilized multiple data sources including database(s)
Harris, Ashley D et al. Magnetic Resonance in Medicine, 2014;72(4):941-948.	2014	0		1	0	0	1	4	7	4	15	7	8
Bompard, Lucile et al. PLoS One, 2014;9(9):e108306.	2014	0		0	0	0	1	1	5	7	24
Wisnowski, Jessica L et al. Neuroradiology, 2014;56(9):771-779.	2014	0		0	0	0	1	1	8	3	108
Shi, Feng et al. Human Brain Mapping, 2014;35(9):4663–4677.	2014	0		1	0	0	1	1	7	4	73	42	31
Akgoz, Ayca et al. Journal of Neuro-Oncology, 2014;119(1):111-119.	2014	0		1	0	0	0	5	1	3	68	36	32
Sarkar, SN et al. American Journal of Neuroradiology, 2014;35(7):1325-1329.	2014	0		1	0	0	1	5	4	5	13	5	8
Wilke, Marko et al. Human Brain Mapping, 2014;35(7):3199-3215.	2014	1	NIH Pediatric MRI Data Repository	1	0	0	1	2	9	4	401	191	210										Utilized multiple data sources including database(s)
Sarma, MK et al. American Journal of Neuroradiology, 2014;35(6 Suppl):S81-89.	2014	0		0	0	0	1	6	9	5	20
Tang, Xiaoying et al. PLoS One, 2014;9(5):e96985.	2014	0		1	0	0	1	6	7	7	41	24	17
Li, Gang et al. Cerebral Cortex, 2014;24(5):1289-1300.	2014	0		1	0	0	1	1	5	6	73	42	31
Li, Gang et al. NeuroImage, 2014;90:266-279.	2014	0		1	0	0	1	1	5	2	13	9	4
Adachi, Yuko et al. Neuropediatrics, 2014;45(2):93-101.	2014	0		1	0	0	1	7	5	8	110	51	54
Karim, Helmet T et al. Brain Research, 2014;1555:20-27.	2014	0		1	0	0	1	5	7	2	11	4	7
Jahanian, Hesamoddin et al. PLoS One, 2014;9(3):e92539.	2014	0		1	0	0	1	6	9	7	10	8	2
Woodworth, Davis C et al. Journal of Neuro-Oncology, 2014;116(3):551-558.	2014	0		0	0	0	1	5	1	3	24
Rose, Jessica et al. NeuroImage, 2014;86:244-256.	2014	0		1	0	0	1	1	5	2	66	25	41
Li, Chiang-shan R et al. NeuroImage, 2014;86:306-310.	2014	0		1	0	0	1	4	7	2	34	18	16
Zhang, Yajing et al. NeuroImage, 2014;84:406-419.	2014	0		1	0	0	1	6	4	2	42	28	14
Tourdias, Thomas et al. NeuroImage, 2014;84:534-545.	2014	0		1	0	0	1	6	7	2	17	12	5
Yu, Rongjun et al. NeuroImage: Clinical, 2014;6:100-108.	2014	0		1	1	0	1	4	8	2	36	12	24		10	4	19	2	0	1			Ethnicity was reported as race
Zhang, Yan and Shen, Jun. Magnetic Resonance in Medicine, 2014;72(4):913–922.	2014	0		0	0	0	1	8	7	4	10
Lu, Ming et al. NMR in Biomedicine, 2014;27(9):1135–1141.	2014	0		0	0	0	1	6	7	4	22
Wintermark, Max et al. Physics in Medicine and Biology, 2014;59(13):3599–3614.	2014	0		0	0	0	0	8	7	8	10
Tustison, Nicholas J et al. Human Brain Mapping, 2014;35(3):745–759.	2014	1	1000 Functional Connectomes Project	1	0	0	0	4	2	4	62	41	21										Utilized multiple data sources including database(s)
Schmitter, Sebastian et al. Magnetic Resonance in Medicine, 2014;71(3):966–977.	2014	0		0	0	0	0	8	7	4	11
Zhang, Yi et al. Journal of Magnetic Resonance, 2013;237:125-138.	2013	0		0	0	0	1	8	1	2	24
Migliorini, Robyn et al. Drug and Alcohol Dependence, 2013;133(2):661-668.	2013	0		1	1	1	1	2	6	2	32	21	11			5	27			6	26
Bansal, Ravi et al. Magnetic Resonance Imaging, 2013;31(10):1709-1730.	2013	0		1	0	0	1	6	6	2	216	118	98
Yang, Xianfeng et al. Human Brain Mapping, 2013;34(11):3075-85.	2013	0		1	0	0	1	6	4	4	302	114	188
Krieg, Todd D et al. Brain Stimulation, 2013;6(6):898-904.	2013	0		1	0	0	1	4	7	2	21	11	10
Li, Gang et al. Cerebral Cortex, 2013;23(11):2724-2733.	2013	0		1	0	0	1	1	5	6	73	42	31
Akiyama, Lisa F et al. PLoS One, 2013;8(9):e73821.	2013	0		1	0	0	1	1	5	7	60	29	31
Bhattacharyya, PK et al. American Journal of Neuroradiology, 2013;34(9):1733-1739.	2013	0		1	0	0	1	6	4	5	23	5	18
Pan, Jullie W et al. Epilepsia, 2013;54(9):1668-1678.	2013	0		1	0	0	1	7	8	4	25	7	18
Jiang, Fang et al. NeuroImage, 2013;78:295-304.	2013	0		1	0	0	1	4	7	2	11	4	7
Jeong, Jeong-Won et al. Epilepsia, 2013;54(8):1381-1390.	2013	0		1	0	0	1	2	8	4	37	22	15
Nie, Jingxin et al. NeuroImage, 2013;76:216-224.	2013	1	NIH Pediatric MRI Data Repository	0	0	0	1	7	5	2	445
Barajas, RF Jr et al. American Journal of Neuroradiology, 2013;34(7):1319-1325.	2013	0		1	0	0	1	6	1	5	18	13	5
Cancelliere, A et al. American Journal of Neuroradiology, 2013;34(7):1443-1449.	2013	0		0	0	0	1	3	5	5	202
Reckess, Gila Z et al. Brain Structure and Function, 2013;218(4):889-901.	2013	0		1	0	0	1	4	7	3	194	99	95
Reid, Meredith A et al. Schizophrenia Research, 2013;147(2-3):348-354.	2013	0		1	0	0	1	4	6	2	57	39	18
Tang, Xiaoying et al. PLoS One, 2013;8(6):e65591.	2013	0		0	0	0	1	5	4	7	35
Sloan, Andrew E et al. Journal of Neurosurgery, 2013;118(6):1202-1219.	2013	0		1	0	0	0	6	1	5	10	8	2
Gongvatana, Assawin et al. Journal of Neurovirology, 2013;19(3):209-218.	2013	0		1	1	0	1	6	9	3	226	188	38				157		69				Race was reported as ethnicity; Caucasian was the only race specified
Li, Yan et al. Neuro-Oncology, 2013;15(5):607-617.	2013	0		1	0	0	1	5	1	6	64	38	26
Pieters, Thomas A et al. Journal of Neurosurgery, 2013;118(5):1086-1097.	2013	0		1	0	0	0	4	8	5	20	6	14
Chonde, Daniel B et al. Investigative Radiology, 2013;48(5):302-312.	2013	0		1	0	0	1	4	7	8	10	10	0
Kalyanam, Ravi et al. Brain and Behavior, 2013;3(3):229-242.	2013	0		1	0	0	1	6	6	4	231	141	90
Mangia, Silvia et al. Journal of Cerebral Blood Flow and Metabolism, 2013;33(5):754-759.	2013	0		1	0	0	1	6	9	8	45	27	18
Puts, Nicolaas AJ et al. Journal of Magnetic Resonance Imaging, 2013;37(4):999-1003.	2013	0		1	0	0	1	4	7	4	10	5	5
Harris, Robert J et al. Journal of Neuro-Oncology, 2013;112(2):257-266.	2013	0		0	0	0	1	6	1	3	22
Zhang, Yan and Shen, Jun. Magnetic Resonance in Medicine, 2013;69(4):912-919.	2013	0		1	0	0	1	6	7	4	15	10	5
Lewandowski, Nicole M et al. Neurobiology of Disease, 2013;52:84-93.	2013	0		1	0	0	1	6	4	2	52	29	23
Zahr, Natalie M et al. Neurobiology of Aging, 2013;34(4):1265-1276.	2013	0		1	0	0	1	6	4	2	61	34	27
Adeshina, AM et al. Interdisciplinary Sciences: Computational Life Sciences, 2013;5:23-36.	2013	0		1	0	0	1	6	9	3	100	50	50
Prescot, Andrew P and Renshaw, Perry F. Journal of Magnetic Resonance Imaging, 2013;37(3):642-651.	2013	0		1	0	0	1	4	7	4	10	4	6
Mo, Jue et al. NeuroImage, 2013;68:112-118.	2013	0		1	0	0	1	4	7	2	12	7	5
Feusner, Jamie D et al. Psychiatry Research, 2013;211(2):132-140.	2013	0		1	0	0	1	4	6	2	30	15	15
Wisnowski, Jessica L et al. PLoS One, 2013;8(2):e56880.	2013	0		0	0	0	1	1	5	7	108
Asman, Andrew J and Landman, Bennett A. Medical Image Analysis, 2013;17(2):194-208.	2013	1	OASIS	0	0	0	1	8	7	2	15
Watanabe, Memi et al. Radiology, 2013;266(2):575-582.	2013	0		1	0	0	0	7	9	5	414	189	225
Kim, Sun Hyung et al. Journal of Neuroscience Methods, 2013;212(1):43-55.	2013	1	Infant Brain Imaging Study (IBIS)	0	0	0	1	1	5	2	14
Deniz Can, Dilara et al. Brain and Language, 2013;124(1):34-44.	2013	0		1	0	0	1	1	5	2	19	12	7
Ragan, Dustin K et al. Journal of Cerebral Blood Flow and Metabolism, 2013;33(1):48-52.	2013	0		0	0	0	1	3	2	8	19
Landman, Bennett A et al. Neuroinformatics, 2013;11(1):91-103.	2013	0		1	0	0	1	6	7	3	21	11	10
Bian, Wei et al. NeuroImage: Clinical, 2013;2:282-290.	2013	0		0	0	0	1	8	1	2	15
Das, Sudeb et al. Progress in Electromagnetics Research, 2013;137:1-17.	2013	1	Harvard Medical School Whole Brain Atlas	0	0	0	0	8	9	8	481
Wright, Susan N et al. NeuroImage, 2013;82:170-181.	2013	0		1	0	0	1	6	7	2	61	25	36
Choi, In‐Young and Lee, Phil. NMR in Biomedicine, 2013;26(1):28-34.	2013	0		0	0	0	1	4	7	4	13
Beare, Richard et al. Frontiers in Neuroinformatics, 2013;7:32.	2013	1	Segmentation Validation Engine	0	0	0	1	7	7	8	40
Toews, Matthew and Wells, William M 3rd. Medical Image Analysis, 2013;17(3):271-282.	2013	1	OASIS	0	0	0	1	6	7	2	100
Wake-Buck, Amanda K et al. PLoS One, 2012;7(12):e51346.	2012	0		0	0	0	1	8	7	7	12
Pan, JW et al. Acta Neurologica Scandinavica, 2012;126(6):411-420.	2012	0		1	0	0	1	6	8	4	58	30	28
Neumeister, Alexander et al. Alcoholism: Clinical and Experimental Research, 2012;36(12):2104-2109.	2012	0		1	1	1	1	4	6	4	16	16			7		7			2			Race and ethnicity reporting was combined
Nagarajan, R et al. Journal of Neuroimmune Pharmacology, 2012;7(4):981-990.	2012	0		1	1	1	1	7	9	3	30	17	13		5				25	23	7		African American was the only race specified
Abdallah, Chadi G et al. Neuroscience Letters, 2012;530(1):103-107.	2012	0		1	0	0	1	4	6	2	24	10	14
Jacob, Zvi et al. Anesthesiology, 2012;117(5):1062-1071.	2012	0		0	0	0	0	3	9	5	50
Venkatesh, Bharath A et al. Journal of Magnetic Resonance Imaging, 2012;36(5):1222-1230.	2012	0		1	1	0	1	8	9	4	24	8	16		24
Simpson, Helen B et al. Neuropsychopharmacology, 2012;37(12):2684-2692.	2012	0		1	1	1	1	6	6	1	46	25	21			5	35		2	4			Race and ethnicity reporting was combined; race of some participants reported as "other"
Liu, Yuelu et al. Journal of Neuroscience, 2012;32(42):14563-14572.	2012	0		1	0	0	1	4	7	5	11	4	7
Fei, Baowei et al. Medical Physics, 2012;39(10):6443-6454.	2012	0		0	0	0	1	8	7	4	10
Gooya, Ali et al. IEEE Transactions on Medical Imaging, 2012;31(10):1941-1954.	2012	0		0	0	0	1	6	1	5	132
Holdsworth, Samantha J et al. Journal of Magnetic Resonance Imaging, 2012;36(4):961-971.	2012	0		0	0	0	1	3	7	4	1600
Nie, Jingxin et al. Cerebral Cortex, 2012;22(10):2272-2284.	2012	0		0	0	0	1	1	5	6	10
Wang, Li et al. PLoS One, 2012;7(9):e44596.	2012	0		0	0	0	1	1	5	7	28
Mon, Anderson et al. Drug and Alcohol Dependence, 2012;125(1-2):27-36.	2012	0		1	0	0	1	6	6	2	36	39	5
Babaei, Arash et al. American Journal of Physiology Gastrointestinal and Liver Physiology, 2012;303(5):G600-609.	2012	0		1	0	0	1	4	7	5	16	7	9
Eisenstein, Sarah A et al. Synapse, 2012;66(9):770-780.	2012	0		1	0	0	1	6	7	4	14	6	8
Pan, C et al. American Journal of Neuroradiology, 2012;33(7):1274-1280.	2012	0		1	0	0	1	7	1	5	20	7	13
Goodro, Matt et al. Psychiatry Research, 2012;203(1):38-45.	2012	0		1	0	0	1	6	4	2	226	89	137
Du, Hongyan et al. Psychiatry Research, 2012;203(1):95-99.	2012	0		1	0	0	1	6	9	2	34	24	10
Protas, Hillary D et al. NeuroImage, 2012;61(4)749-760.	2012	0		1	0	0	1	5	4	2	31	11	20
Provenzale, James M et al. American Journal of Roentgenology, 2012;198(6):1403-1408.	2012	0		0	0	0	0	1	5	5	52
Ellingson, Benjamin M et al. Journal of Magnetic Resonance Imaging, 2012;35(6):1472-1477.	2012	0		1	0	0	0	6	1	4	96	51	45
Duchin, Yuval et al. PLoS One, 2012;7(5):e37328.	2012	0		1	0	0	1	5	4	7	12	8	4
Quddus, Azhar and Basir, Otman. IEEE Transactions on Information Technology in Biomedicine, 2012;16(3):348-355.	2012	0		0	0	0	1	8	7	5	100
Pfefferbaum, Adolf et al. NeuroImage, 2012;60(2):940-951.	2012	0		1	0	0	1	6	9	2	114	84	30
Seibert, Tyler M et al. Radiology, 2012;263(1):226-234.	2012	0		1	0	0	1	5	4	5	56	36	20
Wang, Sumei et al. Radiology, 2012;262(2):584-592.	2012	0		1	0	0	0	6	1	5	41	16	35
Andronesi, Ovidiu C et al. Radiology, 2012;262(2):647-661.	2012	0		1	0	0	1	6	1	5	10	7	3
Gomez, Rosane et al. Biological Psychiatry, 2012;71(3):239-246.	2012	0		1	1	0	1	4	7	2	11	3	8				11						Race was reported as ethnicity
Hirvonen, Jussi et al. Journal of Nuclear Medicine, 2012;53(2):234-240.	2012	0		1	0	0	1	6	8	5	46	26	20
Nacewicz, Brendon M et al. NeuroImage, 2012;59(3):2548-2559.	2012	0		1	0	0	1	7	7	2	54	30											Sex was reported for a subset of participants
Andronesi, Ovidiu C et al. Science Translational Medicine, 2012;4(116):116ra4.	2012	0		1	0	0	1	7	1	5	10	4	6
Kirov, Ivan I et al. Magnetic Resonance in Medicine, 2012;67(1):27-33.	2012	0		1	0	0	1	4	7	4	10	3	7
Emir, Uzay E et al. NMR in Biomedicine, 2012;25(1):152-160.	2012	0		1	0	0	1	4	7	4	14	6	8
Maugans, Todd A et al. Pediatrics, 2012;129(1):28-37.	2012	0		1	0	0	1	2	2	5	24	18	6
Yao, Bing et al. Radiology, 2012; 262(1):206-215.	2012	0		1	0	0	1	6	4	5	21	11	10
Tal, Assaf et al. NMR in Biomedicine, 2012;25(12):1392-1400.	2012	0		1	0	0	1	6	7	4	18	6	12
Verghese, Preeti et al. Journal of Neuroscience, 2012;32(46):16379-16390.	2012	0		1	0	0	1	8	7	5	13	9	4
Cloak, Christine C et al. Drug and Alcohol Dependence, 2011;119(3):207-215.	2011	0		1	0	0	1	7	9	2	107	43	64
Dalwani, Manish et al. Drug and Alcohol Dependence, 2011;118(2-3):295-305.	2011	0		1	1	1	1	2	6	2	44	44	0		5		31		1	7			Ethnicity was reported as race
Hardy, Caitlin J et al. Radiology, 2011;261(2):542-550.	2011	0		1	0	0	1	6	6	5	33	20	13
Ellingson, Benjamin M et al. Journal of Neuro-Oncology, 2011;105(1):91-101.	2011	0		0	0	0	0	6	1	3	26
Yung, Kaung-Ti et al. Magnetic Resonance in Medicine, 2011;66(4):911-922.	2011	0		0	0	0	0	8	7	4	14
Wang, Li et al. NeuroImage, 2011;58(3):805-817.	2011	0		0	0	0	1	8	7	2	105
Edden, Richard A and Jones, Derek K. Journal of Neuroscience Methods, 2011;201(1):213-219.	2011	0		1	0	0	1	4	7	2	20	15	5
Venkatraman, Vijay et al. Frontiers in Aging Neuroscience, 2011;3:11.	2011	0		1	1	0	1	5	4	8	272	116	156		110		162
Gasparovic, Charles et al. Magnetic Resonance in Medicine, 2011;66(2):324-332.	2011	0		1	0	0	1	4	7	4	21	12	9
Li, Gang and Shen, Dinggang. NeuroImage, 2011;57(1):76-88.	2011	0		0	0	0	1	8	7	2	10
Kim, Heisoog et al. Cancer Research, 2011;71(11):3745-3752.	2011	0		0	0	0	1	6	1	5	20
Riley, Jeffrey D et al. Epilepsy and Behavior, 2011;21(1);80-87.	2011	0		1	0	0	1	6	8	2	26	12	14
Ramadan, Saadallah et al. Radiology, 2011;259(2):540-549.	2011	0		0	0	0	1	5	1	5	12
Salo, R et al. Neuropsychologia, 2011;49(5):830-838.	2011	0		1	0	0	1	6	6	2	73	27	46
Paldino, M J et al. British Journal of Radiology, 2011;84(1000):327-333.	2011	0		1	0	0	1	6	1	5	10	7	3
Oz, Gülin and Tkáč, Ivan. Magnetic Resonance in Medicine, 2011;65(4):901-910.	2011	0		1	0	0	1	4	7	4	28	15	13
Rosario, Bedda L et al. NeuroImage, 2011;55(3):933-941.	2011	0		1	0	0	1	5	4	2	10	8	2
Cirstea, Carmen M et al. Stroke, 2011;42(4):1004-1009.	2011	0		1	0	0	1	6	3	5	28	20	8
Silveri, Marisa M et al. Psychiatry Research, 2011;191(3)201-211.	2011	0		1	0	0	1	7	6	2	26	26	0
Shi, Feng et al. Human Brain Mapping, 2011;32(3):382-396.	2011	0		1	0	0	1	1	7	4	10	5	5
Lee, Jongho et al. NeuroImage, 2011;54(4):2779-2788.	2011	0		0	0	0	1	8	7	2	10
Filipovych, Roman et al. NeuroImage, 2011;54(3):2185-2197.	2011	1	BLSA	0	0	0	1	5	4	2	158
Zhang, Shengwei et al. NeuroImage, 2011;54(2):974-984.	2011	0		1	0	0	1	4	7	2	89	36	53
Yeo, Ronald A et al. Biological Psychiatry, 2011;70(6):537-544.	2011	0		1	0	0	1	6	6	2	146	105	41
Vogt, KM et al. Magnetic Resonance Imaging, 2011;29(6):819-826.	2011	0		1	0	0	1	6	7	2	13	8	5
Sailasuta, Napapon et al. Journal of Magnetic Resonance, 2010;207(2):352-355.	2010	0		1	0	0	1	4	7	2	10	2	8
Cohen, Ronald A et al. Journal of Neurovirology, 2010;16(6):435-444.	2010	0		1	1	0	1	6	9	3	67	55	12				49		18				Caucasian was the only race specified
Sundaram, Padmavathi et al. Magnetic Resonance in Medicine, 2010;64(6):1728-1738.	2010	0		1	0	0	1	6	8	4	18	5	7										Sex was reported for the patient cohort but not the healthy controls
Haley, Andreana P et al. Metabolic Brain Disease, 2010;25(4):397-405.	2010	0		1	1	1	1	6	3	3	38	16	22		3		16		3	16			Ethnicity was reported as race; race of some participants reported as "other/did not specify"
Winkler, Anderson M et al. NeuroImage, 2010;53(3):1135-1146.	2010	0		1	0	1	1	6	7	2	486	184	302							486
Ernst, Thomas et al. Journal of Magnetic Resonance Imaging, 2010;32(5):1045-1053.	2010	0		1	0	0	1	6	9	4	91	78	13
Mohamed, Mona A et al. Magnetic Resonance Imaging, 2010;28(9):1251-1257.	2010	0		1	1	0	1	6	9	2	86	59	27		80				6				African-American was the only race specified
Awate, Suyash P et al. NeuroImage, 2010;53(2):450-459.	2010	0		1	0	0	1	4	5	2	99	27	30										Sex was reported for the adult cohort but not the neonate cohort
Kikinis, Z et al. Schizophrenia Research, 2010;123(2-3):153-159.	2010	0		1	0	0	1	6	6	2	40	40	0
Iltis, Isabelle et al. Brain Research, 2010;1358:200-210.	2010	0		1	0	0	1	4	9	2	54	26	28
Lazzaro, NA et al. American Journal of Neuroradiology, 2010;31(7):1283-1289.	2010	0		0	0	0	1	6	3	5	37
Gilmore, John H et al. Human Brain Mapping, 2010;31(8):1174-1182.	2010	0		1	1	0	1	1	5	4	217	106	111		54		156		7				Race was reported as ethnicity; race of some participants reported as "other"
Nezamzadeh, Marzieh et al. European Journal of Radiology, 2010;75(1):e29-36.	2010	0		1	0	0	1	4	7	2	15	5	10
Holodny, AI et al. American Journal of Neuroradiology, 2010;31(6):1042-1048.	2010	0		1	0	0	1	6	1	5	21	11	10
Qiu, Anqi et al. Journal of the American Academy of Child and Adolescent Psychiatry, 2010;49(6):539-551, 551.e1-4.	2010	0		1	0	0	1	2	5	2	77	77	0
Rohlfing, Torsten et al. Human Brain Mapping, 2010;31(5):798-819.	2010	0		1	0	0	1	4	7	4	24	12	12
Sailasuta, Napapon et al. Journal of Cerebral Blood Flow and Metabolism, 2010;30(5):950-960.	2010	0		1	0	0	1	4	6	8	11	1	10
Scully, Mark et al. Frontiers in Human Neuroscience, 2010;4:27.	2010	0		0	0	0	1	8	9	8	27
Wang, Ruiliang et al. Journal of Magnetic Resonance Imaging, 2010;31(4):815-820.	2010	0		1	0	0	1	6	7	4	118	100	18
Metcalf, Meredith et al. Journal of Neuroimaging, 2010;20(2):141-147.	2010	0		1	0	0	1	6	4	4	23	10	13
Nery, Fabiano G et al. Journal of Psychiatric Research, 2010;44(5):278-285.	2010	0		1	0	0	1	6	6	2	102	25	77
Jung, Rex E et al. PLoS One, 2010;5(3):e9302.	2010	0		1	0	0	1	6	9	7	58	5	53
Tate, David F et al. Brain Imaging and Behavior, 2010;4(1):68-79.	2010	0		1	1	1	1	4	9	3	43	27	16		10		23			6			Race was reported as ethnicity
Ragin, Ann B et al. Proteomics - Clinical Applications, 2010;4(3):295-303.	2010	0		1	0	0	1	6	9	4	10	8	2
Prudent, Vasthie et al. Radiology, 2010;254(3):900-906.	2010	0		1	0	0	1	4	7	5	10	5	5
Srinivasan, Radhika et al. Magnetic Resonance Imaging, 2010;28(2):163-170.	2010	0		0	0	0	1	5	4	2	13
Qiu, Maolin et al. Magnetic Resonance in Medicine, 2010;63(2):374-384.	2010	0		1	0	0	1	4	7	4	14	14	0
Bullitt, Elizabeth et al. Neurobiology of Aging, 2010;31(2):290-300.	2010	0		1	0	0	1	6	4	2	100	50	50
Avants, Brian B et al. NeuroImage, 2010;49(3):2457-2466.	2010	0		1	0	0	1	6	9	2	16	5	11
Mohamed, Mona A et al. Radiology, 2010;254(2):577-586.	2010	0		1	1	0	0	7	9	5	94	63	31		65				29				Black was the only race specified
Hu, LS et al. American Journal of Neuroradiology, 2010;31(1):40-48.	2010	0		1	0	0	1	8	1	5	11	10	1
Chawla, Sanjeev et al. Journal of Neuroimaging, 2010;20(1):3-8.	2010	0		1	0	0	0	6	1	4	46	24	22
Juchem, Christoph et al. Magnetic Resonance in Medicine, 2010;63(1):171-180.	2010	0		0	0	0	1	8	7	4	25
Protas, HD et al. NeuroImage, 2010;49(1):240-248.	2010	0		1	0	0	1	5	4	2	23	8	15
Birn, Rasmus M et al. NeuroImage, 2010;49(1):1099-1107.	2010	0		1	0	0	1	4	7	2	14	7	7
