# Supplementary material for: Demographic reporting across a decade of neuroimaging: a systematic review
Source: Brain Imaging Behav. 2022 Sep 17;16(6):2785–96. doi: 10.1007/s11682-022-00724-8 (PMC9712398; doi:10.1007/s11682-022-00724-8)
Supplement: Supplementary file 2 — Supplementary file2 (XLSX 9.37 KB) [file 11682_2022_724_MOESM2_ESM.xlsx]

## Sheet: Sheet1
Year	2010	2011	2012	2013	2014	2015	2016	2017	2018	2019	2020	Total
Included articles, N	35	25	39	46	28	35	48	36	38	41	37	408
Articles reporting sex, N (%)	31 (89)	17 (68)	30 (77)	32 (70)	20 (71)	30 (86)	34 (71)	27 (75)	35 (92)	31 (76)	28 (76)	315 (77)
Articles reporting race, N (%)	6 (17)	2 (8)	5 (13)	2 (4)	1 (4)	2 (6)	6 (13)	2 (6)	4 (11)	5 (12)	6 (16)	41 (10)
Articles reporting ethnicity, N (%)	3 (9)	1 (4)	3 (8)	1 (2)	0 (0)	2 (6)	2 (4)	0 (0)	1 (3)	2 (5)	2 (5)	17 (4)
