# Supplementary material for: Demographic reporting across a decade of neuroimaging: a systematic review
Source: Brain Imaging Behav. 2022 Sep 17;16(6):2785–96. doi: 10.1007/s11682-022-00724-8 (PMC9712398; doi:10.1007/s11682-022-00724-8)
Supplement: Supplementary file 3 — Supplementary file3 (XLSX 10 KB) [file 11682_2022_724_MOESM3_ESM.xlsx]

## Sheet: Sheet1
Year	2010	2011	2012	2013	2014	2015	2016	2017	2018	2019	2020	Total N	Total %
Included articles, N	35	25	39	46	28	35	48	36	38	41	37	408
Participants with reported sex, N	1988	956	1130	2480	1294	1907	3345	1871	2926	3178	2971	24046
Female, N (%)	923 (46)	437 (46)	519 (46)	1147 (46)	630 (49)	871 (46)	1690 (51)	1042 (56)	1382 (47)	1655 (52)	1475 (50)	11771	49
Participants with reported race, N	519	309	121	258	35	72	1897	839	233	468	591	5342
American Indian or Alaska Native, N (%)							3 (0)	789 (94)				792	15
Black or African American, N (%)	212 (41)	115 (37)	36 (30)		10 (13)	7 (10)	97 (5)	2 (0)	9 (4)	136 (29)	71 (12)	695	13
Asian American or Pacific Islander, N (%)			5 (4)	5 (2)	4 (5)	1 (1)	66 (4)	3 (0)	5 (2)	8 (2)	36 (6)	133	2
White, N (%)	244 (47)	193 (63)	53 (44)	184 (71)	19 (25)	46 (64)	1533 (81)	39 (5)	178 (76)	292 (62)	143 (24)	2924	55
More than one race, N (%)					2 (6)		62 (3)	6 (1)			301 (51)	371	7
Other race, N (%)	63 (12)	1 (0)	27 (22)	69 (27)		18 (25)	136 (7)		41 (18)	32 (7)	40 (7)	427	8
